# Supplementary material for: The effects of visual stimulation on the cortical activity of brainstem stroke dysphagia patients: A functional near-infrared spectroscopy study
Source: PLoS One. 2025 Jun 6;20(6):e0325510. doi: 10.1371/journal.pone.0325510 (PMC12143532; doi:10.1371/journal.pone.0325510)
Supplement: S1 File — (XLSX) [file pone.0325510.s004.xlsx]

## Sheet: Baseline and activation
Number	Age	SSA	MMSE	SNAQ	VAS	CH1	CH2	CH3	CH4	CH5	CH6	CH7	CH8	CH9	CH10	CH11	CH12	CH13	CH14	CH15	CH16	CH17	CH18	CH19	CH20	CH21	CH22	CH23	CH24	CH25	CH26	CH27	CH28	CH29	CH30	CH31	CH32	CH33	CH34	CH35	CH36	CH37	CH38	CH39	CH40	CH41	CH42	CH43	CH44
Stroke001	71	28	26	14	8	-0.0356192	0.0180102	0.0127575	-0.00501635	-0.0289524	-0.045565	0.0511159	-0.00167551	0.0592581	0.000735258	-0.00609544	-0.0764395	0.0247396	0.0390429	0.0301544	0.0149612	0.0152005	0.0186229	-0.00595779	0.00841367	-0.00077164	-0.0275451	-0.00281955	0.0205553	-0.0127433	0.0204658	0.00826694	-0.00880119	-0.0350748	0.00338903	0.00328056	-0.0187438	0.0441328	-0.0114206	0.012558	0.0331566	-0.0398902	-0.00622145	-0.00377515	-0.00320541	-0.0141629	0.034193	-0.00936109	-0.0143773
Stroke002	47	27	28	17	10	-0.0703512	-0.0146701	-0.0395291	-0.0539825	-0.0446748	-0.0353209	-0.0663353	-0.00621122	-0.0591958	-0.00588432	-0.0189475	-0.068842	-0.0332019	-0.223007	-0.123782	-0.0961627	-0.0756054	-0.0990548	-0.0880908	-0.0679589	-0.00245221	-0.0173758	-0.0367931	-0.0175764	-0.0103523	-0.0309765	-0.0241288	0.0115826	0.0347061	-0.0240052	-0.106469	-0.0174305	-0.164754	-0.052685	-0.0816454	-0.110768	-0.0520481	0.0120256	-0.0675786	-0.0201969	-0.0594236	-0.0433919	-0.0229523	-0.0317157
Stroke003	78	28	29	11	7.75	-0.000424344	-0.0108589	0.00334412	-0.0200443	-0.0479463	-0.0373937	-0.0787209	-0.0183456	-0.0437242	-0.0229825	-0.0408257	-0.0368025	-0.0588932	-0.0506459	-0.0380438	-0.0309073	-0.0569048	0.00676089	-0.0178762	0.00784535	-0.00492618	0.000142101	-0.0138437	0.00145851	-0.0408455	-0.0195307	-0.0311647	-0.0377117	-0.0222349	-0.0257973	-0.0458481	-0.0140423	-0.021269	-0.021363	-0.0132718	-0.0246914	-0.00903254	-0.0256073	-0.000205781	0.0128747	0.00312793	-0.0437116	-0.0175743	-0.0413091
Stroke004	78	27	30	14	9.5	0.0174682	-0.0113235	0.0151354	0.0268171	0.032163	-0.0194193	-0.0243328	-0.0266712	-0.0272317	-0.034602	-0.029832	-0.0389633	-0.00875213	-0.0149908	-0.0331414	-0.0324867	-5.62324e-05	0.0107716	0.0165459	0.0221037	-0.0191421	-0.0269626	-0.0544448	-0.0387381	-0.0536529	-0.0366571	-0.0469862	-0.0287805	-0.0320253	-0.0334735	-0.00825568	-0.0246342	-0.0109375	-0.0584569	-0.00331473	-0.0190055	0.00173871	0.0185187	-0.0137854	-0.00852618	-0.00700257	0.00146566	-0.028877	-0.00863529
Stroke005	44	23	30	17	3	0.00899783	-0.00652913	0.00303116	-0.00183788	0.00284592	0.000430461	-0.117087	-0.0649728	-0.141127	0.0160317	-0.0427377	0.0320623	0.023522	0.0630176	-0.0136994	0.0378917	-0.00142443	-0.0123151	-0.033673	-0.025548	0.0513189	-0.0117423	0.00911012	-0.0936877	-0.11366	0.00895513	-0.0592389	0.0399571	0.0686304	-0.0558301	0.0458462	-0.121908	0.0142689	0.0311122	0.0159361	-0.00366021	-0.0222657	-0.0161552	-0.0715624	-0.0521319	-0.0298604	-0.0154959	-0.0849745	-0.0228845
Stroke006	52	27	24	10	10	0.0255642	0.00803763	-0.00319524	-0.0129849	0.00955046	0.000873554	0.0267109	-0.0199995	0.0553763	-0.00247652	-0.00614632	0.034803	-0.0210251	-0.0145897	-0.0367397	-0.0219694	-0.0100948	-0.00122602	-0.0241482	-0.00651521	-0.0175265	-0.0356748	-0.00730814	0.029693	-0.0249294	-0.0218217	-0.0688533	0.0156025	-0.0315645	-0.0165477	-0.0457209	-0.020649	-0.0148247	-0.0206421	-0.0194552	0.00148629	-0.0144645	-0.0114526	-0.0108291	-0.0161349	-0.00254474	0.0164057	-0.0312753	0.000192912
Stroke007	58	21	30	17	8.75	0.000235153	0.0466329	0.0194579	0.00668417	0.0139951	0.000674167	0.00192202	-0.00908592	0.00933992	-0.00550695	0.00559672	0.061734	-0.00870099	0.0327837	0.100583	0.0307414	0.0101617	0.0990156	0.0071917	0.0351112	-0.0167047	0.0257334	0.00415122	0.00790586	0.00935007	-0.0138802	-0.0346854	-0.012898	0.030408	0.0172166	0.0194936	0.0233357	0.0827899	-0.00087304	0.128126	0.0634247	0.0100359	0.032374	0.00179876	0.000791784	-0.0183488	-0.00862292	-0.0215484	-0.00750479
Stroke008	58	25	28	17	8	0.00945913	0.0392763	0.0828783	-0.0123841	-0.0240701	-0.0318016	-0.0381025	-0.00868411	-0.0304311	-0.031274	-0.0288072	0.024946	0.0256245	-0.00165771	0.0545618	0.0154478	0.0427544	0.0666661	0.0295052	0.0468022	-0.0176907	-0.0197275	-0.0028299	-0.0156693	-0.0233533	-0.0234203	-0.0353149	-0.0259992	-0.0406909	-0.0355788	-0.00320071	-0.0127301	0.00822951	0.0395243	0.0250128	0.0387504	0.0101592	-0.00142079	0.000770413	-0.0104108	-0.011184	0.00604398	-0.0327131	0.000737607
Stroke009	54	26	30	19	8	0.0235217	-0.0138339	-0.00729615	0.034938	0.00363032	-0.00165542	-0.020594	6.61698e-05	-0.0223159	0.00177	-0.00654002	0.0174717	0.0116177	0.0197489	0.0136794	0.0337371	-0.0180279	0.0111304	0.0157023	0.00581786	0.0146829	0.0447883	0.0226776	0.0251475	-0.0090238	-0.0316885	-0.00381926	-0.0165374	0.0093286	-0.00635136	0.0172272	0.000509857	0.0162136	0.0230989	0.0230915	0.0128441	0.00411534	-0.00416375	-0.0294968	0.00262278	0.00832385	-0.00665591	-0.0141786	-0.0211014
Stroke010	61	25	22	17	9.5	-0.0198153	-0.0605051	0.0160256	0.0415749	0.00629931	0.0421127	0.0278799	0.0536129	0.0190156	0.0210714	0.0796787	0.0592851	0.0700894	0.0864482	-0.0351574	-0.0074637	0.0285962	0.0400229	0.0486957	-0.00325334	0.122033	0.154488	0.107957	0.0993891	0.0335834	0.0173908	0.059608	0.00251094	0.045713	0.0922186	0.0192379	0.0338827	-0.0340264	0.104848	-0.0112213	0.00315589	0.0514871	0.0747835	0.00958516	0.00293725	0.00141187	-0.0175561	0.0192764	-0.0288846
Stroke011	54	28	29	20	10	0.00321104	0.0161003	0.0218919	-0.0369665	0.0239838	-0.00909152	-0.0417884	-0.061293	-0.0444369	-0.0363146	-0.00940642	0.0314918	0.0084727	-0.0241355	-0.00025287	-0.0212726	0.00488145	0.00560333	0.020524	0.0157356	0.0121832	-0.00566274	-0.0619288	-0.037109	-0.00488925	-0.0181227	-0.0205364	-0.0359964	-0.0339553	-0.101451	-0.0123513	0.0276469	-0.0221832	0.00539345	-0.00275975	0.0149185	0.0119	0.0315796	-0.0255357	-0.0015906	-0.0602538	-0.0328439	0.00708356	-0.0488765
Stroke012	54	29	28	19	10	-0.0330428	-0.0293918	0.0146209	0.0685983	-0.0423161	0.0303015	0.00954211	0.00143481	-0.0208645	-0.106231	0.0303403	0.0315142	0.0259605	0.0355457	0.0434523	-0.0132929	-0.0274675	-0.0375514	-0.0269383	-0.0350497	-0.0186165	-0.0160824	-0.0535666	-0.0209263	0.077442	-0.00613285	-0.0155653	0.0155207	0.0213857	-0.00231283	0.014838	0.00509067	-0.00642099	-0.00795874	0.00715036	-0.00599444	0.00919296	0.0210816	0.0149643	0.0236845	-0.00405813	0.0377357	0.0201722	-0.019604
Stroke013	58	30	30	15	7.5	-0.0575147	-0.00728537	-0.020813	-0.185342	-0.158443	-0.0635605	-0.0120397	-0.0347124	-0.00363554	-0.00839794	-0.0260429	-0.0436761	-0.0290721	-0.0199359	-0.0335373	0.0309319	-0.0357973	-0.0360856	-0.0786914	-0.0328786	-0.0485238	-0.0875578	-0.0433289	-0.0402873	-0.029365	-0.00098514	-0.0266156	-0.0281535	-0.0237657	-0.0362816	0.00138967	-0.0381315	-0.00314105	-0.0274575	0.00433537	-0.00760632	-0.0678354	-0.0662254	-0.0493357	-0.0351584	-0.0389544	-0.016481	-0.0242391	-0.0080494
Stroke014	68	29	27	16	7.5	-0.0134234	-0.00302548	-0.0342791	-0.0498892	-0.0114781	-0.0509372	-0.0568588	-0.0617808	-0.0265509	-0.0322552	-0.0264741	-0.0435425	0.0132515	-0.0380849	0.0346221	-0.0200703	-0.00853416	0.0220712	-0.0173354	-0.00300426	-0.0471777	0.0104561	-0.00727992	-0.00122698	-0.0563314	-0.0491552	-0.0344596	-0.0160675	-0.0223453	-0.0147305	-0.0335799	-0.00093962	0.021974	-0.0314804	-0.00165472	-0.0112763	-0.0314742	-0.0120296	-0.00764379	-0.0163426	-0.00831437	0.00380069	-0.0113269	-0.00768727
Stroke015	71	32	27	19	10	0.0200012	0.0819182	0.0251361	0.0238786	0.0169304	-0.0297672	-0.0242267	-0.010829	-0.09333	-0.020987	-0.0109946	0.00117684	0.0143089	-0.022234	-0.00867481	0.00602252	0.0370233	0.0521841	-0.00019752	0.0030693	-0.00447572	-0.00462843	-0.00402949	0.00414315	-0.00668043	0.0188727	-0.0543154	0.0313297	-0.0137028	0.0130495	-0.022131	-0.0299082	0.0502575	0.0409645	0.10291	0.0262125	0.00245982	0.0240784	-0.0165502	0.0226973	-0.0730494	-0.0446015	0.118724	-0.0197251
Stroke016	85	24	24	17	10	-0.0615606	-0.0103186	-0.044204	-0.0168452	-0.0404158	0.00184112	-0.0821775	-0.0276594	-0.0727471	-0.0175554	-0.0168005	0.0585925	-0.0190043	-0.0497705	-0.0405901	-0.0358405	-0.00733271	-0.123379	-0.0912193	0.0277846	-0.0439375	-0.0701541	-0.0351843	-0.0162266	-0.102166	-0.0599926	0.00996835	-0.0332625	-0.0139763	0.0250454	-0.0710814	-0.0376831	-0.0447657	-0.0409424	-0.0587882	-0.0687496	-0.0459727	0.023042	-0.0503263	-0.03759	-0.0612613	-0.0630528	-0.0476251	-0.048189
Stroke017	71	19	24	10	8	-0.0261505	-0.0325198	-0.0382213	0.0119442	-0.0196936	-0.00628502	-0.0784058	-0.0194502	-0.0857151	-0.0109402	-0.0200769	-0.0177057	-0.00527292	-0.0229207	-0.0655665	-0.0245092	-0.0652131	-0.0437413	-0.0333818	-0.0397222	-0.12249	-0.0400589	-0.0549912	-0.0547531	-0.0172353	-0.0949916	-0.0370301	-0.0539503	0.0037947	-0.0536758	-0.048389	-0.0340584	-0.0314192	-0.0343765	-0.0168751	-0.00677344	-0.0517388	-0.037356	-0.043693	-0.100906	-0.0398615	-0.0562997	-0.0468547	-0.0410086
Stroke018	61	27	30	19	9.5	0.0210136	0.00164662	-0.0227262	0.0520579	0.0156334	-0.00278028	0.00544582	-0.0326338	0.0335606	-0.00315242	0.0358141	0.0125111	-0.0040337	-0.018983	-0.0356662	-0.00357762	0.00316963	0.00411901	0.0289146	-0.00563268	-4.01313e-05	0.0314818	0.0097057	-0.0144634	0.0011423	-0.0397202	-0.0219775	-0.0444303	0.0209269	-0.0866654	0.0448452	-0.0164194	-0.0745039	-0.0625501	0.0180689	0.0187885	0.00854	-0.00365248	0.000102742	0.00354664	-0.0232086	-0.0242763	-0.0528242	-0.00319378
Stroke019	56	25	30	17	9	0.0526926	-0.0159446	0.014039	-0.101047	-0.0530949	-0.0349458	-0.0298744	-0.0454093	-0.0163384	-0.0285467	-0.0230724	-0.0100779	-0.0257679	0.0337988	0.000389177	0.0551757	0.0313985	0.0276344	-0.0129702	0.0698246	-0.0963893	-0.0657988	-0.076229	-0.0495718	-0.0332731	-0.0157542	-0.0348794	-0.0106294	-0.00622979	0.0122811	-0.00652486	0.00201628	-0.0581417	0.0785424	0.0677444	0.0307582	-0.0419499	-0.0094444	-0.0306349	0.012352	-0.0141234	-0.0284581	-0.0172044	-0.00967719
Stroke020	56	31	27	18	10	0.0323334	-0.0687774	-0.0311581	0.0105101	0.0160279	-0.0308455	-0.00291821	-0.0195888	-0.0188025	-0.0420604	-0.0286093	-0.0104603	-0.0509222	0.0553975	-0.0349543	0.0500167	0.000357045	0.0169617	0.0502654	-0.0391104	-0.00971387	-0.00797007	-0.0256141	0.0162331	-0.019387	-0.0165854	-0.0310102	-0.0192946	-0.049155	-0.0101156	-0.0148525	0.00279549	0.0186768	0.00137215	0.00320104	0.0583998	0.00877194	0.00912033	-0.0336463	-0.0224745	-0.0170227	-0.0257832	-0.00317182	-0.0135032
Stroke021	78	27	18	15	10	0.0217658	-0.0108633	0.0110528	0.000109201	0.00746976	-0.00383624	-0.0127189	-0.00609263	0.00670895	0.00597387	0.0048732	-0.00897588	-0.00661903	-0.00263383	0.0235577	0.0188751	0.00314325	-0.0033959	0.00317736	0.00588442	0.0154325	0.0017301	0.0196807	0.00780268	0.0185561	-0.00122746	-0.00410003	-0.00975934	0.01841	0.0160805	-0.0130663	-0.00505919	-0.000285297	0.0687717	0.0158744	0.00590561	0.0046169	-0.00544632	-0.0171952	-0.0238163	-0.027186	-0.0336085	0.0298481	-0.0199808
Stroke022	61	27	25	15	8	0.0338716	0.0304143	-0.00741632	0.0205864	-0.00581209	-0.00973614	-0.0175031	-0.00792153	-0.0121916	-0.0118661	-0.0043222	-0.00128407	0.021109	0.000991349	-0.0418113	0.0311244	0.00929474	0.0184634	0.0297224	0.0225293	0.015387	0.000462329	0.00664289	0.00296136	0.0140453	0.00160058	-0.0169903	-0.00393044	-0.00621751	-0.0238758	-0.00308551	-0.00200216	-0.0316532	-0.0428281	0.0161589	0.00633428	0.0136682	0.0123859	-0.00405818	0.00352497	-0.00960229	-0.00985911	-0.0134656	-0.00369604
Stroke023	58	25	29	14	7.75	-0.0418317	-0.053466	-0.0650532	-0.0631897	-0.0444015	-0.0515218	-0.0868426	-0.0794999	-0.060922	-0.027933	-0.0733211	-0.0496013	-0.0350512	-0.0677966	-0.0176916	-0.0624668	-0.0407204	-0.0133819	-0.0508042	-0.0117726	-0.0208218	-0.0304079	-0.101884	-0.0607546	-0.030918	-0.0934953	-0.0636836	-0.0971777	-0.0365223	-0.0767617	-0.0452276	-0.0511991	-0.0488433	-0.0740449	-0.0740685	-0.0438046	-0.00541039	-0.0339578	-0.047484	-0.0907082	-0.0470099	-0.0579342	-0.107192	-0.0458321
Stroke024	66	27	29	11	7.875	-0.0432477	-0.0458695	-0.017681	-0.0322963	-0.00538598	-0.0362372	-0.0868973	-0.0453096	-0.0595363	-0.0551059	-0.0492823	0.000371705	-0.0353458	-0.0247936	-0.0198928	-0.0310272	-0.0285426	-0.0498949	-0.0121891	-0.0409125	-0.00799187	0.00496132	-0.0293251	-0.0240073	-0.0308264	-0.0178263	-0.0208217	-0.0149692	-0.0101472	-0.0182153	-0.00649428	-0.00827077	0.00165693	-0.0124754	-0.0164009	-0.0257963	-0.00576614	-0.0318179	-0.0427164	-0.0158971	-0.0334737	-0.0157059	-0.0184923	-0.014985
Stroke025	66	28	24	18	10	-0.0518906	-0.0289023	-0.00134406	0.0146591	0.0100869	-0.0226698	-0.00515082	-0.0211623	-0.0457649	0.00881605	0.00352207	0.0114693	0.0312648	-0.0209775	0.107547	0.0556056	0.00130834	0.0107282	0.00201094	-0.0039094	-0.0179139	-0.0351408	0.0401486	0.00202566	-0.0201779	-0.0258181	-0.0306408	-0.01516	0.0235645	-0.0700528	-0.0101506	-0.0851195	-0.000108011	-0.120825	-0.0164578	-0.038218	-0.00417612	-0.0405612	-0.0126384	-0.00222028	0.0217991	0.00217269	-0.0351633	-0.0176894
Stroke026	52	23	30	14	3.25	-0.00126034	0.0378658	-0.00585278	-0.0370398	0.00981839	-0.00185425	0.00567641	-0.0020668	0.00682619	-0.0385398	-0.0199223	-0.0165177	-0.000811644	-0.0264641	0.0109812	-0.0255422	0.00416845	-0.00482871	0.00305814	0.00191074	-0.0116074	0.00388967	-0.000772776	-0.00344148	0.00235415	0.0108169	0.0157959	0.00738918	-0.0116716	0.0106905	0.0071451	0.00814691	0.00690605	-0.00049641	0.00258804	0.00965559	-0.00726426	-0.00946079	-0.031816	0.0140189	-0.00291971	0.00115619	0.0103625	0.0055944
Stroke027	63	29	24	19	9	-0.112011	-0.0346842	-0.115666	-0.00483107	-0.0463678	-0.0292709	-0.0422521	-0.0234612	-0.020673	0.0228814	0.0133818	0.0112516	-0.0451071	-0.00813396	0.0434359	-0.00415982	-0.0388759	0.00612905	0.00448324	-0.0100849	-0.0307672	-0.0385154	-0.04249	-0.022783	-0.0189016	-0.0397697	-0.0119073	-0.0080327	-0.00103098	-0.00900873	-0.00842456	-0.0103355	0.0471275	-0.00890733	0.026244	-0.00268694	-0.0237729	0.00959881	-0.00329524	-0.0462428	-0.00539081	-0.00825167	-0.013329	-0.0190892
Stroke028	52	27	30	15	8.875	0.0995016	0.0781057	0.0052665	0.0083127	0.0436508	-0.0235263	0.00293162	-0.027238	-0.0297454	-0.104397	-0.10515	-0.0246723	0.00585388	0.128596	0.0446766	-0.0647209	0.0224666	0.0284226	0.00820041	0.0157493	0.00241385	0.0373583	0.0174135	0.0257633	-0.0216657	0.0156176	-0.0512	0.0127186	-0.103546	-0.0558798	0.0319031	-0.00612426	-0.0485509	0.042963	-0.00514914	-0.00778138	0.0873788	0.0136083	0.0145216	0.0344965	0.0399257	0.034047	-0.0447526	0.0274974
Stroke029	66	23	30	7	1.5	-0.0133519	-0.00282554	-0.00969056	-0.0071857	0.00692617	-0.0161832	-0.0398431	-0.0233157	-0.0324155	-0.00645919	-0.0457248	-0.0197852	0.0225617	-0.0105142	0.000174761	-0.00652609	-0.0186504	-0.0127357	0.00926709	-0.0110672	0.0199192	-0.0114047	-0.00925178	0.0176041	-0.0164344	-0.0063001	-0.0227907	-0.0306085	-0.0019101	0.0363269	-0.00489962	0.0030892	0.0107651	-0.0332987	-0.00969876	-0.00624669	-0.0107269	0.0317905	0.0122989	0.0011321	0.00981866	0.00901789	-0.0435546	-0.016696
Stroke030	66	28	27	19	10	0.0248072	0.0201208	0.0193044	-0.00564882	-0.000672715	-0.0161623	0.0248074	0.0141753	0.00851648	-3.30404e-05	0.0266185	-0.00860734	0.011258	0.00616731	0.00528627	-0.00235564	0.0126936	0.00982955	3.33157e-05	0.023565	0.0108173	0.0147304	6.75277e-05	0.00625617	0.0257059	0.0102196	0.00244426	0.0167677	0.00963234	0.00900679	0.00316304	0.00529059	-0.00104896	0.0106094	0.0127028	0.0187062	0.00512852	-0.00694006	0.00256558	0.00659058	0.00876038	0.0256068	0.0069617	0.00774891
Normal001	51	18	30	17	40	0.00126089	0.0354913	0.0317723	0.0270246	-0.0258149	0.0201444	-0.00915112	-0.0085345	-0.0109034	-0.00997169	-0.0148059	-0.00857533	-0.011436	-0.0202316	0.0662316	0.00346193	0.0135062	0.0071005	0.00714094	0.0223527	-0.00229978	0.0292206	-0.0314405	-0.0308029	-0.0193788	0.00406176	-0.00941826	-0.0222318	-0.0362822	-0.015945	-0.0178474	-0.0369009	-0.0707748	0.00822934	0.136237	0.0809977	0.0129256	0.0305032	0.00228743	-0.0198462	-0.0134198	-0.0149114	-0.0180974	-0.0116446
Normal002	60	18	30	15	28	-0.0058675	-0.0230792	0.0184523	0.00836823	0.00271958	0.00356423	-0.000921937	0.0040447	-0.0117443	0.00466099	0.0069985	-0.0189364	0.0661724	-0.0271247	-0.0336974	-0.0402281	-0.0145763	0.00691744	-0.00566074	0.0152436	0.00801503	-0.0045713	-0.00188009	0.0052767	0.0157566	-0.00778518	-0.0145003	0.00012924	-0.00378857	-0.0177404	-0.0381921	-0.000518048	-0.00494346	-0.0018498	-0.00765078	-0.00493043	-0.000812027	0.0488103	0.0114847	-0.0133628	-0.00346054	0.000362824	-0.00463424	0.00469835
Normal003	63	18	30	14	35	0.00405102	0.0064623	-0.00866181	0.0314147	0.00439537	-0.0294568	-0.0106754	0.0231906	0.022505	0.0127018	0.0115559	0.0460424	0.00813525	0.029679	0.0437063	0.022103	-0.0192729	0.0142676	-0.00323372	-0.00163467	0.00191815	-0.00129762	0.0119619	0.00928843	0.00157339	0.000321389	0.0109343	-0.00565024	0.0182454	0.00102407	0.0251985	-0.00371316	0.00163717	0.0222291	0.0143101	-0.00436339	0.00233042	0.0258341	-0.00562677	0.00432234	-0.00595749	-0.0009039	0.000559166	-0.0015469
Normal004	51	18	30	16	34	-0.0265717	-0.038962	-0.0176069	-0.00351346	-0.00904499	-0.0354419	-0.00934834	-0.00290194	0.00365674	-0.00913234	-0.00574657	0.000577691	-0.0139087	-0.00510744	0.0034094	-0.0199342	-0.0164664	-0.0289451	-0.0126305	-0.0153071	-0.00860001	-0.0119526	-0.013286	-0.0189307	-0.00566925	-0.010233	-0.0147441	0.00301221	-0.0192712	-0.0108987	-0.0142932	-0.0122185	0.000158512	0.059088	-0.00235759	0.0129014	-0.0118864	-0.0305965	-0.0332402	-0.0118614	-0.0267721	-0.0150572	-0.0116894	-0.0165082
Normal005	55	18	30	15	27.5	0.0233383	-0.0196323	0.0380015	0.0119863	0.0219989	-0.0041559	-0.000833449	0.00298005	0.031562	0.00650343	-0.0100862	0.0151442	-0.0357992	-0.0532552	-0.0854726	-0.00166873	0.0524605	0.0560621	0.0110463	0.0212358	0.00838973	0.0260808	0.00418323	0.00726512	0.00592812	-0.00520785	-0.0037772	-0.0109079	-0.000746532	-0.0112313	-0.0124571	-0.00716917	-0.0454446	-0.0488358	0.00414339	-0.0121382	0.00052949	-0.0049	0.0151163	-0.0100897	-0.0227056	-0.0202738	-0.0241285	-0.0444089
Normal006	64	18	30	16	34	0.00720069	-0.00259489	0.00589736	0.0367244	0.011541	-0.0328971	-0.0407726	-0.0204709	-0.0327415	-0.0184133	0.00419277	0.0466413	0.0190044	0.0427451	0.0157883	0.00487499	-0.0409987	-0.00129214	0.0226273	0.0470132	-0.107796	-0.0343975	-0.0320664	-0.03735	-0.0766808	-0.0468573	-0.0556395	0.0156301	-0.0138865	-0.0290352	-0.0132598	-0.00895547	0.0324461	-0.0413918	0.0212211	0.0014656	-0.013314	-0.00916381	0.0197835	-0.0422681	-0.0128015	-0.0265514	0.0135801	-0.0263891
Normal007	58	18	30	17	31	0.00674302	-0.0222019	-0.00855238	0.0932235	-0.00666216	0.0157992	-0.00758432	-0.00535763	0.0182813	-0.00346753	0.0378297	0.0474057	-0.0176453	0.0297291	0.0401758	-0.00359087	-0.0214372	0.0125759	0.0662782	0.00205669	0.0141755	-0.00135059	0.00732413	0.0208864	0.00961611	-0.0045694	0.000912482	-0.00241538	0.00504798	0.0117674	0.0227416	0.00105534	0.000833113	0.0243191	0.0494445	0.0727977	0.0289984	0.0202131	0.0240012	-0.00277623	0.020965	-0.0105641	-0.00604719	0.000950676
Normal008	61	18	30	17	38	0.0171791	0.0119851	0.029166	0.00470686	0.00189403	0.0351428	0.0311702	0.0260748	0.0446526	0.0370456	0.0249615	0.0151815	0.00265722	-0.000860041	0.0193952	0.0138355	-0.00730672	0.019712	-0.0248096	-0.0186671	0.0089789	0.00452857	0.00584774	0.00539666	0.0331992	0.0162393	0.011867	0.00981558	0.0141897	0.00883713	-0.0257447	0.00565001	0.00344528	-0.0130982	0.00691744	0.0211489	0.00419953	0.0387295	0.0069132	0.010764	0.0023572	-0.00449165	0.00309731	0.0164635
Normal009	60	18	30	15	33	0.0603329	0.0333677	0.0197796	0.0612563	0.0404407	0.0523779	-0.0109021	0.0244679	-0.017254	-0.0165126	0.0210124	0.0336297	-0.00331427	-0.0364436	-0.0185759	0.0214037	0.0895153	0.0303425	0.13434	0.0456244	0.0123238	-0.0100861	0.00131402	-0.0180581	0.00882279	0.020325	-0.00635921	0.0316755	8.02221e-05	0.00375907	0.011591	-0.0158941	-0.00703118	-0.0221432	-0.00785625	-0.00596763	0.0396581	0.0268174	0.0400351	0.0112819	-0.0284345	-0.00605599	0.042535	-0.0194678
Normal010	55	18	30	19	40	-0.00310876	-0.00198207	-0.00739493	-0.0373372	0.0252314	-0.0279244	0.0445135	-0.042572	0.00767316	0.00397256	0.0249505	-0.00550219	-0.0635688	-0.0292433	-0.0718526	0.0142508	-0.0133961	-0.0131412	0.0244498	0.0408164	-0.0585485	-0.0692971	-0.0239917	-0.132469	0.029597	0.0156854	0.0178861	0.0233214	0.00472045	0.000866346	-0.0343873	0.0386492	-0.0478211	-0.0547299	0.0637533	0.0113715	-0.0256181	0.0244692	-0.0715814	-0.0288515	-0.0518235	0.0517144	0.0360553	0.00700795
Normal011	61	18	30	16	40	-0.00676144	0.00873821	-0.018905	0.0416949	0.0693854	0.00859889	0.0185107	0.00810294	0.0399419	0.0517687	0.0357942	0.0484162	-0.0163299	0.120615	-0.00742169	0.00606994	-0.00669312	0.00656011	-0.0355057	0.0227632	0.0300586	0.00393448	0.0277426	0.0222513	0.00584096	0.0327348	0.0327622	0.0391745	0.0286726	-0.00538902	0.046181	0.0135091	0.0462001	-0.0235912	0.0169399	0.077631	-0.00775049	-0.00184334	0.0280032	0.0231177	0.00888178	0.0148145	0.030014	0.0204629
Normal012	75	18	30	18	40	0.0224418	-0.0130165	-0.0435159	0.0769135	0.009627	0.0396438	0.114324	0.0560889	0.0351792	-0.0141417	0.026174	0.00320254	-0.0105705	-0.0332373	-0.0136514	-0.0707862	0.0215465	-0.0149577	0.00377919	0.0024118	0.0564795	0.020067	0.0585956	-0.000963975	0.0420348	-0.0337655	0.0112695	-0.02571	0.0229706	0.0148946	-0.0170399	0.100752	0.00414948	0.0521397	-0.0661704	0.0284966	-0.0123511	-0.00370615	0.015449	0.108893	0.027187	-1.26908e-05	0.00772215	-0.0259571
Normal013	52	18	30	19	34	-0.050076	0.00379198	-0.0133837	0.015814	-0.0104472	0.00241738	0.00655371	-0.00110914	0.00233602	-0.00254348	-0.00612719	-0.0236189	-0.0313343	-0.0418463	-0.0671425	-0.0265168	-0.0214379	-0.0127199	-0.0160839	0.00636363	0.0043794	-0.013581	-0.0128124	-0.00264904	0.00444517	0.0010196	-0.00304222	-0.00203384	0.00410804	0.0170681	-0.0135888	0.00321704	-0.0234145	-0.0277322	-0.0137289	0.00734679	-0.0217313	0.00301946	-0.00775483	-0.00579189	0.00633317	-0.00554216	-0.00353453	-0.00641977
Normal014	58	18	30	16	31	0.0392504	0.0813946	0.178954	0.0219305	0.162137	0.0032152	0.0034286	0.0244075	0.0115896	0.0392047	0.0323245	0.0498655	-0.00815467	0.0642078	0.00259607	0.068703	0.101133	-0.02073	0.00444161	0.0411001	0.0337354	0.0500797	0.0204813	0.0238017	0.0111482	0.034105	0.0299951	0.0218983	0.019466	0.0338272	0.0140176	0.0234881	-0.0198799	0.00512666	0.0164002	0.0558321	0.0216452	-0.0316429	0.0268511	0.0216084	0.0512305	-9.92104e-05	0.0240965	0.0283127
Normal015	60	18	30	17	33	-0.0474298	-0.0327211	-0.0381165	-0.0658705	-0.0553699	0.00984099	-0.0269766	0.00244074	-0.0637766	0.0409481	0.000213321	-0.0286602	0.0118236	-0.00106467	-0.016395	-0.0642649	-0.0529797	-0.070449	-0.0176515	-0.0433996	-0.017606	-0.0338163	-0.0101706	0.000779259	-0.0110721	0.0014539	-0.00464134	-0.000383333	0.0426777	0.0304166	0.033575	0.0331439	-0.0476158	0.0234149	-0.0144322	-0.00793853	-0.0112419	0.0230533	0.02343	-0.0137294	-0.0162351	-0.00598066	-0.0267771	-0.00708599
Normal016	58	18	30	17	38	-0.0201284	0.00250183	-0.00293371	-0.00274102	-0.00846832	-0.0490805	-0.0303839	-0.0370048	0.0160891	-0.000598119	-0.0119955	0.0139006	0.0251373	0.0030398	-0.00108364	0.0145577	0.0040926	0.0413865	0.00308593	0.00999472	-0.000776107	0.00334188	-0.00823991	-0.0136877	0.000570628	-0.00465047	-0.00465968	0.00248851	0.00133325	-0.0124188	-0.0561771	-0.010066	-0.0242857	-0.0138221	0.0185437	-0.000645841	-0.0172983	-0.0344447	-0.026475	0.00901264	-0.00744984	-0.00341693	-0.00640029	-0.000832235
[truncated: 4 more columns]

## Sheet: ROI_stat
ROI or Ch Name	Patient group Mean	Healthy Adult group Mean	Patient group Std	Healthy Adult group Std	Patient group nSubj	Healthy Adult group nSubj	Normality(0:normally distributed,1:non-normal,empty:less than 4 samples)	p	p ( FDR corrected )	T-test
Broca-R~FA-N	0.526464	0.293231	0.134833	0.161234	29	16	0	5.60914e-06	0.000370203	5.17965
Broca-R~DLPFC-R	0.555968	0.406385	0.110818	0.129017	29	16	0	0.000186616	0.00448228	4.08832
Broca-R~FA-R	0.508742	0.296232	0.168711	0.166891	29	16	0	0.00020374	0.00448228	4.05994
FA-L~IFG-R	0.579462	0.290537	0.25085	0.204203	29	16	0	0.000296916	0.00489912	3.9374
Broca-R~OFC-L	0.466933	0.288232	0.153708	0.146369	29	16	0	0.000456844	0.00581189	3.79542
Broca-R~IFG-R	0.531897	0.361876	0.149492	0.138351	29	16	1	0.000528353	0.00581189	3.74703
FA-L~Broca-R	0.484284	0.292209	0.178092	0.155285	29	16	0	0.00077627	0.00731911	3.61778
FA-N~IFG-R	0.552003	0.331664	0.221253	0.154222	29	16	0	0.00100476	0.00828924	3.53
FA-R~IFG-R	0.596824	0.414609	0.189281	0.127962	29	16	0	0.00133027	0.00955455	3.43343
PM-SPMC-R~FA-R	0.448099	0.230822	0.21955	0.174485	29	16	1	0.00144766	0.00955455	3.4041
PM-SPMC-R~FA-N	0.473239	0.260597	0.191906	0.239178	29	16	0	0.00219774	0.0131864	3.25752
DLPFC-R~IFG-R	0.550242	0.366753	0.200948	0.166099	29	16	0	0.00332586	0.0182923	3.10891
DLPFC-R~PM-SPMC-R	0.466649	0.323037	0.160549	0.154606	29	16	0	0.00571165	0.0289976	2.90945
DLPFC-L~Broca-R	0.4706	0.33999	0.132729	0.17115	29	16	0	0.00672603	0.0317084	2.84777
OFC-L~IFG-R	0.537174	0.370846	0.210456	0.166595	29	16	0	0.00935228	0.04115	2.7212
PM-SPMC-R~OFC-R	0.455546	0.204285	0.307165	0.286557	29	16	0	0.0101784	0.0419859	2.68819
FA-L~Broca-L	0.567818	0.341735	0.292385	0.248657	29	16	0	0.0123409	0.0479116	2.61223
OFC-R~IFG-R	0.648307	0.469205	0.252914	0.180742	29	16	1	0.0164335	0.0602563	2.497
DLPFC-R~FA-N	0.605928	0.485271	0.146587	0.179251	29	16	0	0.0188558	0.0654992	2.44063
DLPFC-L~IFG-R	0.489699	0.371277	0.177379	0.140441	29	16	0	0.0264506	0.087287	2.29861
PM-SPMC-R~IFG-R	0.454564	0.312292	0.212401	0.17846	29	16	0	0.0282459	0.0887729	2.27048
Broca-R~PM-SPMC-R	0.503188	0.407593	0.127382	0.179294	29	16	0	0.0435219	0.130566	2.07999
Broca-L~FA-N	0.550141	0.412539	0.240728	0.181679	29	16	0	0.0528572	0.151677	1.99102
PM-SPMC-R~PM-SPMC-L	0.284382	0.433547	0.256201	0.266756	29	16	0	0.0722699	0.18722	-1.84273
PM-SPMC-L~OFC-L	0.537164	0.382654	0.254307	0.296242	29	16	0	0.0727114	0.18722	1.83977
DLPFC-L~Broca-L	0.603591	0.4965	0.186604	0.192516	29	16	0	0.0753401	0.18722	1.82249
FA-L~PM-SPMC-R	0.379018	0.238001	0.25482	0.243008	29	16	1	0.077959	0.18722	1.80576
FA-L~FA-R	0.678755	0.540558	0.241336	0.257245	29	16	1	0.0794265	0.18722	1.7966
DLPFC-R~OFC-R	0.581223	0.458784	0.246091	0.175094	29	16	0	0.0862077	0.196197	1.75601
DLPFC-L~PM-SPMC-R	0.429234	0.324595	0.206851	0.165193	29	16	0	0.0893893	0.196657	1.73788
DLPFC-R~FA-R	0.584364	0.485662	0.193021	0.170827	29	16	0	0.094876	0.201994	1.70785
Broca-R~Broca-L	0.481853	0.391201	0.174585	0.170254	29	16	0	0.0998632	0.205968	1.68177
Broca-L~IFG-R	0.445418	0.358399	0.231511	0.13378	29	16	1	0.117478	0.234955	1.59762
Broca-R~OFC-R	0.447775	0.341034	0.243256	0.161001	29	16	0	0.12341	0.239561	1.57144
Broca-R~PM-SPMC-L	0.465318	0.369511	0.213526	0.17837	29	16	1	0.135001	0.254574	1.52332
PM-SPMC-L~IFG-R	0.382506	0.290207	0.262444	0.165583	29	16	0	0.156292	0.286536	1.44347
Broca-L~FA-R	0.482497	0.38958	0.280706	0.167892	29	16	0	0.172228	0.307217	1.3884
PM-SPMC-R~OFC-L	0.367403	0.274822	0.216777	0.246692	29	16	0	0.198552	0.343719	1.30584
Broca-L~OFC-L	0.531552	0.433048	0.262941	0.206504	29	16	0	0.203107	0.343719	1.29244
DLPFC-L~PM-SPMC-L	0.528066	0.427933	0.245549	0.287048	29	16	0	0.224276	0.367572	1.233
DLPFC-L~FA-N	0.599877	0.528789	0.170786	0.213478	29	16	0	0.22834	0.367572	1.22206
FA-L~DLPFC-R	0.559142	0.484569	0.231866	0.149819	29	16	0	0.253674	0.392738	1.15696
FA-N~OFC-R	0.632493	0.544466	0.222929	0.282768	29	16	1	0.255875	0.392738	1.15154
DLPFC-L~FA-R	0.551969	0.492126	0.178568	0.186286	29	16	0	0.2951	0.44265	1.05992
DLPFC-L~FA-L	0.626099	0.557587	0.223834	0.201091	29	16	0	0.31451	0.461282	1.01771
FA-L~OFC-R	0.565523	0.481341	0.325405	0.214113	29	16	0	0.358848	0.507998	0.927493
FA-L~OFC-L	0.667818	0.602748	0.219944	0.238692	29	16	1	0.361756	0.507998	0.921839
FA-R~FA-N	0.648062	0.590772	0.211077	0.217271	29	16	1	0.39313	0.540553	0.862625
DLPFC-R~Broca-L	0.499706	0.450046	0.20532	0.17668	29	16	0	0.419908	0.56559	0.814392
PM-SPMC-L~OFC-R	0.358666	0.284155	0.306123	0.318498	29	16	0	0.445169	0.579604	0.770581
DLPFC-R~OFC-L	0.491029	0.446558	0.21372	0.157624	29	16	0	0.470173	0.579604	0.728638
PM-SPMC-L~FA-N	0.461495	0.390062	0.330587	0.296451	29	16	1	0.47613	0.579604	0.718837
PM-SPMC-L~FA-R	0.36275	0.297752	0.322563	0.252914	29	16	1	0.490504	0.579604	0.695468
FA-N~OFC-L	0.586729	0.635835	0.243974	0.19189	29	16	1	0.491326	0.579604	-0.694143
DLPFC-L~OFC-R	0.537375	0.492225	0.209404	0.208472	29	16	0	0.491778	0.579604	0.693415
FA-L~PM-SPMC-L	0.421546	0.343559	0.364228	0.355329	29	16	1	0.491785	0.579604	0.693403
FA-R~OFC-L	0.593079	0.553693	0.1822	0.203354	29	16	0	0.508859	0.589205	0.666173
DLPFC-L~DLPFC-R	0.527267	0.497036	0.162819	0.17156	29	16	0	0.56156	0.63627	0.585068
DLPFC-R~PM-SPMC-L	0.443382	0.400623	0.238878	0.239511	29	16	0	0.568787	0.63627	0.574256
Broca-L~OFC-R	0.44215	0.399879	0.319789	0.196884	29	16	0	0.586534	0.645188	0.54805
FA-L~FA-N	0.677939	0.639836	0.242627	0.245093	29	16	1	0.61788	0.668526	0.502499
Broca-L~PM-SPMC-R	0.406705	0.373034	0.243786	0.17421	29	16	0	0.628711	0.669273	0.48703
OFC-L~OFC-R	0.627413	0.603808	0.253948	0.251031	29	16	0	0.765865	0.802335	0.29968
DLPFC-L~OFC-L	0.587366	0.579357	0.166616	0.142691	29	16	0	0.872011	0.899261	0.162069
Broca-L~PM-SPMC-L	0.501736	0.508845	0.29112	0.214853	29	16	0	0.932267	0.944944	-0.0854924
FA-R~OFC-R	0.594395	0.589036	0.263258	0.215716	29	16	1	0.944944	0.944944	0.0694617

## Sheet: ROI_Self_stat
ROI or Ch Name	Patient group Mean	Healthy Adult group Mean	Patient group Std	Healthy Adult group Std	Patient group nSubj	Healthy Adult group nSubj	Normality(0:normally distributed,1:non-normal,empty:less than 4 samples)	p	p ( FDR corrected )	T-test
DLPFC-L~DLPFC-L	0.603836	0.575052	0.1637	0.180414	29	16	1	0.588837	0.883255	0.544608
FA-L~FA-L	0	0	0	0	29	16	1		1
Broca-R~Broca-R	0.527942	0.418194	0.118116	0.156571	29	16	0	0.011114	0.133368	2.65366
DLPFC-R~DLPFC-R	0.617585	0.529359	0.147678	0.161813	29	16	0	0.0705212	0.379883	1.85459
Broca-L~Broca-L	0.503344	0.530557	0.388783	0.354058	29	16	1	0.817816	1.09042	-0.23177
PM-SPMC-R~PM-SPMC-R	0.346176	0.440137	0.299884	0.285376	29	16	1	0.31198	0.748752	-1.0231
PM-SPMC-L~PM-SPMC-L	0	0	0	0	29	16	1		1
FA-R~FA-R	0.666558	0.605658	0.296683	0.400046	29	16	1	0.564019	0.883255	0.581381
FA-N~FA-N	0.411803	0.587844	0.407002	0.279787	29	16	1	0.0949708	0.379883	-1.70949
OFC-L~OFC-L	0.571895	0.696732	0.351188	0.224331	29	16	1	0.154113	0.46234	-1.45139
OFC-R~OFC-R	0	0	0	0	29	16	1		1
IFG-R~IFG-R	0.417197	0.356106	0.33049	0.218254	29	16	0	0.46112	0.883255	0.743925
